# Supplementary material for: Detecting co-selection through excess linkage disequilibrium in bacterial genomes
Source: NAR Genom Bioinform. 2024 Jun 6;6(2):lqae061. doi: 10.1093/nargab/lqae061 (PMC11155488; doi:10.1093/nargab/lqae061)
Supplement: lqae061_Supplemental_Files [file lqae061_supplemental_files.zip]

Archive with 2 entries (2 files):
- LDWeaver-1.4.zip
- NARGAB-2024-038.R1Supplementary.pdf
